# Supplementary material for: Microbiome Shifts Associated With the Introduction of Wild Atlantic Horseshoe Crabs (Limulus polyphemus) Into a Touch-Tank Exhibit
Source: Front Microbiol. 2020 Jul 14;11:1398. doi: 10.3389/fmicb.2020.01398 (PMC7381184; doi:10.3389/fmicb.2020.01398)
Supplement: Supplementary file 1 [file Table_1.XLSX]

## Sheet: sra_metadata
Wild-caught horseshoe crab samples
Sample ID	Individual ID	Time	Location	Sample Date	Geolocation	Biosample Accession
SN-10_568_g_2017-08	568	zero months	gills	2017-08	Marathon, Florida, USA	SAMN13999270
SN-11_568_o_2017-08	568	zero months	oral cavity	2017-08	Marathon, Florida, USA	SAMN13999272
SN-12_568_c_2017-08	568	zero months	cloaca	2017-08	Marathon, Florida, USA	SAMN13999273
SN-9_568_c_2017-08	568	zero months	carapace	2017-08	Marathon, Florida, USA	SAMN13999306
SN-5_633_c_2017-08	633	zero months	carapace	2017-08	Marathon, Florida, USA	SAMN13999284
SN-6_633_g_2017-08	633	zero months	gills	2017-08	Marathon, Florida, USA	SAMN13999295
SN-7_633_o_2017-08	633	zero months	oral cavity	2017-08	Marathon, Florida, USA	SAMN13999299
SN-8_633_c_2017-08	633	zero months	cloaca	2017-08	Marathon, Florida, USA	SAMN13999301
SN-1_635_c_2017-08	635	zero months	carapace	2017-08	Marathon, Florida, USA	SAMN13999268
SN-2_635_g_2017-08	635	zero months	gills	2017-08	Marathon, Florida, USA	SAMN13999280
SN-3_635_o_2017-08	635	zero months	oral cavity	2017-08	Marathon, Florida, USA	SAMN13999281
SN-4_635_c_2017-08	635	zero months	cloaca	2017-08	Marathon, Florida, USA	SAMN13999282
SN-51_568_c_2017-09	568	one month	carapace	2017-09	Shark Reef Las Vegas, Nevada, USA	SAMN13999285
SN-52_568_o_2017-09	568	one month	oral cavity	2017-09	Shark Reef Las Vegas, Nevada, USA	SAMN13999286
SN-53_568_g_2017-09	568	one month	gills	2017-09	Shark Reef Las Vegas, Nevada, USA	SAMN13999287
SN-54_568_c_2017-09	568	one month	cloaca	2017-09	Shark Reef Las Vegas, Nevada, USA	SAMN13999288
SN-55_633_c_2017-09	633	one month	carapace	2017-09	Shark Reef Las Vegas, Nevada, USA	SAMN13999289
SN-56_633_o_2017-09	633	one month	oral cavity	2017-09	Shark Reef Las Vegas, Nevada, USA	SAMN13999290
SN-57_633_g_2017-09	633	one month	gills	2017-09	Shark Reef Las Vegas, Nevada, USA	SAMN13999291
SN-58_633_c_2017-09	633	one month	cloaca	2017-09	Shark Reef Las Vegas, Nevada, USA	SAMN13999292
SN-59_635_c_2017-09	635	one month	carapace	2017-09	Shark Reef Las Vegas, Nevada, USA	SAMN13999293
SN-60_635_o_2017-09	635	one month	oral cavity	2017-09	Shark Reef Las Vegas, Nevada, USA	SAMN13999296
SN-61_635_g_2017-09	635	one month	gills	2017-09	Shark Reef Las Vegas, Nevada, USA	SAMN13999297
SAN35_568_c_2018-05	568	nine months	carapace	2018-05	Shark Reef Las Vegas, Nevada, USA	SAMN13999260
SAN36_568_c_2018-05	568	nine months	cloaca	2018-05	Shark Reef Las Vegas, Nevada, USA	SAMN13999261
SAN37_568_g_2018-05	568	nine months	gills	2018-05	Shark Reef Las Vegas, Nevada, USA	SAMN13999262
SAN38_568_o_2018-05	568	nine months	oral cavity	2018-05	Shark Reef Las Vegas, Nevada, USA	SAMN13999263
SAN31_633_c_2018-05	633	nine months	carapace	2018-05	Shark Reef Las Vegas, Nevada, USA	SAMN13999256
SAN32_633_c_2018-05	633	nine months	cloaca	2018-05	Shark Reef Las Vegas, Nevada, USA	SAMN13999257
SAN33_633_g_2018-05	633	nine months	gills	2018-05	Shark Reef Las Vegas, Nevada, USA	SAMN13999258
SAN34_633_o_2018-05	633	nine months	oral cavity	2018-05	Shark Reef Las Vegas, Nevada, USA	SAMN13999259
SAN27_635_c_2018-05	635	nine months	carapace	2018-05	Shark Reef Las Vegas, Nevada, USA	SAMN13999252
SAN28_635_c_2018-05	635	nine months	cloaca	2018-05	Shark Reef Las Vegas, Nevada, USA	SAMN13999253
SAN29_635_g_2018-05	635	nine months	gills	2018-05	Shark Reef Las Vegas, Nevada, USA	SAMN13999254
SAN30_635_o_2018-05	635	nine months	oral cavity	2018-05	Shark Reef Las Vegas, Nevada, USA	SAMN13999255
SN5_568_c_2018-10	568	fourteen months	carapace	2018-10	Shark Reef Las Vegas, Nevada, USA	SAMN13999283
SN6_568_c_2018-10	568	fourteen months	cloaca	2018-10	Shark Reef Las Vegas, Nevada, USA	SAMN13999294
SN7_568_g_2018-10	568	fourteen months	gills	2018-10	Shark Reef Las Vegas, Nevada, USA	SAMN13999298
SN8_568_o_2018-10	568	fourteen months	oral cavity	2018-10	Shark Reef Las Vegas, Nevada, USA	SAMN13999300
SN10_633_c_2018-10	633	fourteen months	cloaca	2018-10	Shark Reef Las Vegas, Nevada, USA	SAMN13999269
SN11_633_g_2018-10	633	fourteen months	gills	2018-10	Shark Reef Las Vegas, Nevada, USA	SAMN13999271
SN13_633_o_2018-10	633	fourteen months	oral cavity	2018-10	Shark Reef Las Vegas, Nevada, USA	SAMN13999274
SN9_633_c_2018-10	633	fourteen months	carapace	2018-10	Shark Reef Las Vegas, Nevada, USA	SAMN13999305
SAN21_635_o_2018-10	635	fourteen months	oral cavity	2018-10	Shark Reef Las Vegas, Nevada, USA	SAMN13999251
SN15_635_c_2018-10	635	fourteen months	carapace	2018-10	Shark Reef Las Vegas, Nevada, USA	SAMN13999277
SN16_635_c_2018-10	635	fourteen months	cloaca	2018-10	Shark Reef Las Vegas, Nevada, USA	SAMN13999278
SN19_635_g_2018-10	635	fourteen months	gills	2018-10	Shark Reef Las Vegas, Nevada, USA	SAMN13999279
Tank-acclimated horseshoe crab samples
Sample ID	Individual ID		Location	Sample Date	Geolocation	Biosample Accession
SN-08CL_8_c_2017-08	8	>2 years	cloaca	2017-08	Shark Reef Las Vegas, Nevada, USA	SAMN13999264
SN-08G_8_g_2017-08	8	>2 years	gills	2017-08	Shark Reef Las Vegas, Nevada, USA	SAMN13999265
SN-08GA_8_c_2017-08	8	>2 years	carapace	2017-08	Shark Reef Las Vegas, Nevada, USA	SAMN13999266
SN-08M_8_o_2017-08	8	>2 years	oral cavity	2017-08	Shark Reef Las Vegas, Nevada, USA	SAMN13999267
SN-97CA_97_c_2017-08	97	>2 years	carapace	2017-08	Shark Reef Las Vegas, Nevada, USA	SAMN13999307
SN-97CL_97_c_2017-08	97	>2 years	cloaca	2017-08	Shark Reef Las Vegas, Nevada, USA	SAMN13999308
SN-97G_97_g_2017-08	97	>2 years	gills	2017-08	Shark Reef Las Vegas, Nevada, USA	SAMN13999309
SN-97L_97_l_2017-08	97	>2 years	lesion	2017-08	Shark Reef Las Vegas, Nevada, USA	SAMN13999310
SN-97M_97_o_2017-08	97	>2 years	oral cavity	2017-08	Shark Reef Las Vegas, Nevada, USA	SAMN13999311
SN-881CA_881_c_2017-08	881	>2 years	carapace	2017-08	Shark Reef Las Vegas, Nevada, USA	SAMN13999302
SN-881CL_881_c_2017-08	881	>2 years	cloaca	2017-08	Shark Reef Las Vegas, Nevada, USA	SAMN13999303
SN-881M_881_o_2017-08	881	>2 years	oral cavity	2017-08	Shark Reef Las Vegas, Nevada, USA	SAMN13999304
Substrate samples
Sample ID				Sample Date	Geolocation	Biosample Accession
SN-13_Florida_F_2017-08		NA		2017-08	Marathon, Florida, USA	SAMN13999275
SN-14_SharkReef_S_2017-08		NA		2017-08	Shark Reef Las Vegas, Nevada, USA	SAMN13999276
